# Supplementary material for: Transcatheter aortic valve replacement using the two-step inflation technique and the kissing-balloon technique for a patient with a protruding stent in the left main coronary artery: a case report
Source: Eur Heart J Case Rep. 2023 Nov 30;7(12):ytad575. doi: 10.1093/ehjcr/ytad575 (PMC10711422; doi:10.1093/ehjcr/ytad575)
Supplement: ytad575_Supplementary_Data [file ytad575_supplementary_data.zip]

Archive with 6 entries (6 files):
- Video 2.mp4
- Video 3.mp4
- Video S1.mp4
- figure and video legends of supplemantary material.docx
- Figure S1.jpg
- Video 1.mp4
